# Supplementary material for: Zwitterionic Polysulfone Copolymer/Polysulfone Blended Ultrafiltration Membranes with Excellent Thermostability and Antifouling Properties
Source: Membranes (Basel). 2021 Nov 26;11(12):932. doi: 10.3390/membranes11120932 (PMC8707127; doi:10.3390/membranes11120932)
Supplement: Supplementary file 1 [file membranes-11-00932-s001.zip]

Archive with 1 entries (1 files):
- membranes-1480705-supplementary.pdf
